# Supplementary material for: Ankle Dorsiflexor Function after Gastrocsoleus Lengthening in Children with Cerebral Palsy: A Literature Review
Source: Medicina (Kaunas). 2022 Mar 2;58(3):375. doi: 10.3390/medicina58030375 (PMC8955202; doi:10.3390/medicina58030375)
Supplement: Supplementary file 1 [file medicina-58-00375-s001.zip]

Archive with 1 entries (1 files):
- medicina-1599221-supplementary.pdf
